# Supplementary material for: Comparative Analysis of Volatile Aroma Compounds, Fatty Acids, and LOX Pathway Gene Expression of Two Lentinula edodes Mycelia
Source: J Fungi (Basel). 2025 Nov 28;11(12):845. doi: 10.3390/jof11120845 (PMC12733506; doi:10.3390/jof11120845)
Supplement: Supplementary file 1 [file jof-11-00845-s001.zip]

Archive with 1 entries (1 files):
- jof-3964385-supplementary.pdf
